# Supplementary material for: Sharks and Rays of Northern Australia’s Roper River, with a Range Extension for the Threatened Speartooth Shark Glyphis glyphis
Source: Animals (Basel). 2024 Nov 17;14(22):3306. doi: 10.3390/ani14223306 (PMC11590893; doi:10.3390/ani14223306)
Supplement: Supplementary file 1 [file animals-14-03306-s001.zip]

Archive with 1 entries (1 files):
- animals-3239485-supplementary.pdf
